# Supplementary material for: Situating language in a minimal social context: how seeing a picture of the speaker’s face affects language comprehension
Source: Soc Cogn Affect Neurosci. 2021 Jan 20;16(5):502–11. doi: 10.1093/scan/nsab009 (PMC8094999; doi:10.1093/scan/nsab009)
Supplement: nsab009_Supp [file nsab009_supp.zip]

Archive with 1 entries (1 files):
- SUPPLEMENTARY MATERIAL.docx
